# Supplementary material for: Depth shapes microbiome assembly and network stability in the Mariana Trench
Source: Microbiol Spectr. 2023 Dec 12;12(1):e02110-23. doi: 10.1128/spectrum.02110-23 (PMC10783068; doi:10.1128/spectrum.02110-23)
Supplement: Table S3 — Top 10 nodes based on abundance/degree/betweenness centrality in the shallow and deep co-occurrence networks. [file spectrum.02110-23-s0004.txt]

Table S3. Top 10 nodes based on abundance/degree/betweenness centrality in the shallow and deep co-occurrence networks
	Rank	Abundance		Degree		Betweenness
Shallow	1	P1_Proteobacteria; Alphaproteobacteria; Rhodobacterales; Rhodobacteraceae; Rhodovulum	296.0%	P102_Chloroflexi;Dehalococcoidia;SAR202_clade;SAR202_clade;SAR202_clade	189	P47_Proteobacteria; Alphaproteobacteria; Rhodospirillales; AEGEAN-169_marine_group; AEGEAN-169_marine_group	8346.38
	2	P2_Proteobacteria; Gammaproteobacteria; Alteromonadales; Alteromonadaceae; Alteromonas	124.6%	P189_Chloroflexi;Dehalococcoidia;SAR202_clade;SAR202_clade;SAR202_clade	189	P102_Chloroflexi; Dehalococcoidia; SAR202_clade; SAR202_clade; SAR202_clade	5667.71
	3	P3_Proteobacteria; Gammaproteobacteria; Alteromonadales; Alteromonadaceae	65.0%	P190_Proteobacteria; Alphaproteobacteria; Defluviicoccales	188	P189_Chloroflexi; Dehalococcoidia; SAR202_clade; SAR202_clade; SAR202_clade	5667.71
	4	E1_Vertebrata;Actinopterygii;Teleostei;Teleostei;Teleostei	60.1%	A35_Thermoplasmatota; Thermoplasmata; Marine_Group_II; Marine_Group_II; Marine_Group_II	187	P9_Cyanobacteria; Cyanobacteriia; Synechococcales; Cyanobiaceae; Prochlorococcus MIT9313	4291.04
	5	A1_Crenarchaeota;Nitrososphaeria;Nitrosopumilales;Nitrosopumilaceae;Candidatus_Nitrosopumilus;uncultured_crenarchaeote	54.7%	E17_Phragmoplastophyta; Embryophyta; Magnoliophyta; Magnoliophyta; Magnoliophyta	186	P96_Proteobacteria; Alphaproteobacteria; Rhodobacterales; Rhodobacteraceae; Roseovarius	3910.08
	6	P4_Proteobacteria; Gammaproteobacteria; Oceanospirillales; Alcanivoracaceae; Ketobacter	54.1%	E28_Vertebrata; Actinopterygii; Teleostei; Teleostei; Teleostei	186	P50_Proteobacteria; Gammaproteobacteria; Oceanospirillales; Saccharospirillaceae; Oleibacter	3506.38
	7	E2_Retaria;Polycystinea;Collodaria;Collodaria;Collophidium;Collophidium_serpentinum	50.0%	E38_Retaria;Polycystinea;Collodaria;Collodaria;Collophidium;Collophidium serpentinum	186	P190_Proteobacteria; Alphaproteobacteria; Defluviicoccales	3449.40
	8	E3_Ochrophyta;Chrysophyceae;Chrysophyceae;Chrysophyceae;Chrysophyceae	41.6%	A74_Thermoplasmatota; Thermoplasmata; Marine_Group_II; Marine_Group_II; Marine_Group_II	186	P51_Actinobacteriota; Actinobacteria; Corynebacteriales; Mycobacteriaceae; Mycobacterium	3345.40
	9	A2_Crenarchaeota;Nitrososphaeria;Nitrosopumilales;Nitrosopumilaceae;Nitrosopumilaceae	41.0%	E61_Others	186	P97_Proteobacteria; Gammaproteobacteria; Alteromonadales; Alteromonadaceae; Alteromonas	3131.23
	10	E4_Retaria;Polycystinea;Collodaria;Collodaria	38.3%	E165_Retaria; RAD_B; RAD_B; RAD_B; RAD_B; uncultured_eukaryote	186	P14_Proteobacteria; Alphaproteobacteria; Rhodobacterales; Rhodobacteraceae; Thalassococcus	2779.45
Deep	1	P1_Proteobacteria; Alphaproteobacteria; Rhodobacterales; Rhodobacteraceae; Rhodovulum	296.0%	P178_Cyanobacteria; Cyanobacteriia; Synechococcales; Cyanobiaceae; Prochlorococcus MIT9313	122	P1_Proteobacteria; Alphaproteobacteria; Rhodobacterales; Rhodobacteraceae; Rhodovulum	3533.95
	2	P2_Proteobacteria; Gammaproteobacteria; Alteromonadales; Alteromonadaceae; Alteromonas	124.6%	P179_Proteobacteria; Gammaproteobacteria; SAR86_clade; SAR86_clade; SAR86 clade	122	P190_Proteobacteria; Alphaproteobacteria; Defluviicoccales	2010.84
	3	P3_Proteobacteria; Gammaproteobacteria; Alteromonadales; Alteromonadaceae	65.0%	P180_Actinobacteriota; Acidimicrobiia; Actinomarinales; Actinomarinaceae; Candidatus Actinomarina	122	P65_Proteobacteria; Gammaproteobacteria; Oceanospirillales; Alcanivoracaceae; Ketobacter	1859.09
	4	E1_Vertebrata;Actinopterygii;Teleostei;Teleostei;Teleostei	60.1%	P181_Proteobacteria; Alphaproteobacteria; SAR11_clade; SAR11_clade; SAR11 clade	121	P178_Cyanobacteria; Cyanobacteriia; Synechococcales; Cyanobiaceae; Prochlorococcus MIT9313	1197.80
	5	A1_Crenarchaeota;Nitrososphaeria;Nitrosopumilales;Nitrosopumilaceae;Candidatus_Nitrosopumilus;uncultured_crenarchaeote	54.7%	P182_Actinobacteriota; Acidimicrobiia; Microtrichales; Microtrichaceae; Sva0996 marine group	121	P179_Proteobacteria; Gammaproteobacteria; SAR86_clade; SAR86_clade; SAR86 clade	1197.80
	6	P4_Proteobacteria; Gammaproteobacteria; Oceanospirillales; Alcanivoracaceae; Ketobacter	54.1%	A51_Crenarchaeota; Nitrososphaeria; Nitrosopumilales; Nitrosopumilaceae; Nitrosopumilaceae	107	P180_Actinobacteriota; Acidimicrobiia; Actinomarinales; Actinomarinaceae; Candidatus Actinomarina	1197.80
	7	E2_Retaria;Polycystinea;Collodaria;Collodaria;Collophidium;Collophidium serpentinum	50.0%	P183_ Marinimicrobia_(SAR406_clade); Marinimicrobia_(SAR406_clade)	107	P54_Proteobacteria; Gammaproteobacteria; Vibrionales; Vibrionaceae; Vibrio	1184.14
	8	E3_Ochrophyta;Chrysophyceae;Chrysophyceae;Chrysophyceae;Chrysophyceae	41.6%	P184_Proteobacteria; Gammaproteobacteria; Burkholderiales; Burkholderiaceae; Limnobacter	107	P181_Proteobacteria; Alphaproteobacteria; SAR11_clade; SAR11_clade; SAR11 clade	1166.36
	9	A2_Crenarchaeota;Nitrososphaeria;Nitrosopumilales;Nitrosopumilaceae;Nitrosopumilaceae	41.0%	E57_Protalveolata; Syndiniales; Syndiniales; Syndiniales; Syndiniales Group II	106	P182_Actinobacteriota; Acidimicrobiia; Microtrichales; Microtrichaceae; Sva0996 marine group	1166.36
	10	P5_Proteobacteria; Gammaproteobacteria; Alteromonadales; Marinobacteraceae; Marinobacter; Marinobacter salsuginis	40.3%	E100_Protalveolata; Syndiniales; Syndiniales; Syndiniales; Syndiniales Group II	104	P5_Proteobacteria; Gammaproteobacteria; Alteromonadales; Marinobacteraceae; Marinobacter; Marinobacter salsuginis	1036.55
